# Supplementary material for: Mimicking acute airway tissue damage using femtosecond laser nanosurgery in airway organoids
Source: Front Cell Dev Biol. 2023 Sep 8;11:1268621. doi: 10.3389/fcell.2023.1268621 (PMC10514509; doi:10.3389/fcell.2023.1268621)
Supplement: Supplementary file 3 [file Presentation3.zip]

Archive with 1 entries (1 files):
- Supplementary File 3.TIF
